# Supplementary material for: RFXANK: A Novel Immune-Related Biomarker for Hepatocellular Carcinoma
Source: Genes (Basel). 2026 Mar 31;17(4):406. doi: 10.3390/genes17040406 (PMC13115998; doi:10.3390/genes17040406)
Supplement: Supplementary file 1 [file genes-17-00406-s001.zip]

Archive with 1 entries (1 files):
- genes-4214281-supplementary.pdf
